# Supplementary material for: Immunoexpression of Relaxin and Its Receptors in Stifle Joints of Dogs with Cranial Cruciate Ligament Disease
Source: Animals (Basel). 2022 Mar 23;12(7):819. doi: 10.3390/ani12070819 (PMC8996950; doi:10.3390/ani12070819)
Supplement: Supplementary file 1 [file animals-12-00819-s001.zip]

Archive with 2 entries (2 files):
- Sup. mat. Agg GN .pdf
- SUPPLEMENTARY MATERIAL.pdf
